# Supplementary material for: Exploring the Intersection of ADHD and Music: A Systematic Review
Source: Behav Sci (Basel). 2025 Jan 13;15(1):65. doi: 10.3390/bs15010065 (PMC11762814; doi:10.3390/bs15010065)
Supplement: Supplementary file 1 [file behavsci-15-00065-s001.zip]

Archive with 1 entries (1 files):
- behavsci-3317418-supplementary.pdf
